# Supplementary material for: Queen Conch (Strombus gigas) Testis Regresses during the Reproductive Season at Nearshore Sites in the Florida Keys
Source: PLoS One. 2010 Sep 15;5(9):e12737. doi: 10.1371/journal.pone.0012737 (PMC2939879; doi:10.1371/journal.pone.0012737)
Supplement: Table S2 — List of all differentially regulated probes from the microarray experiment (p<0.05, FDR = 5%). No gene title is given for probes with insufficient annotation. “Diff of treatment = (NS)-(OS)” gives the log2-transformed fold change with respect to NS (OS as control). P-value as determined by one-way ANOVA (FDR = 5%). (0.15 MB XLS) [file pone.0012737.s002.xls]

## Sheet: Table S1
ProbeName	Gene_Title	Diff of treatment = (NM)-(OM)	p-Value
UF_Sgi_AF_102285		5.71131	0.0231055
UF_Sgi_CN_110290		5.53633	0.0376395
UF_Sgi_CN_112929		5.53264	0.0161943
UF_Sgi_CN_112448		5.05763	0.0258014
UF_Sgi_AF_105314	Thiolester Containing Protein II	4.89055	0.0204597
UF_Sgi_AF_102981	Kallikrein B, Plasma 1	4.86627	0.0461632
UF_Sgi_AF_104742		4.70681	0.0418621
UF_Sgi_CN_111998		4.6777	0.0115668
UF_Sgi_CN_112443		4.63812	0.0423449
UF_Sgi_AF_101484		4.52294	0.0284012
UF_Sgi_AF_102140	T-cell Lymphoma Invasion And Metastasis 1	4.39851	0.0401557
UF_Sgi_AF_105600	Agrin	4.39622	0.0418849
UF_Sgi_AF_101264		4.39527	0.0386509
UF_Sgi_AF_107159		3.99109	0.0102724
UF_Sgi_AF_101461	Similar To Glutathione S-Transferase	3.9298	0.0085004
UF_Sgi_AF_100015	Similar To LD45559p	3.92482	0.0423552
UF_Sgi_AF_107118	Cysteine-rich Protein 1	3.8532	0.0351936
UF_Sgi_AM_108379		3.85099	0.0446761
UF_Sgi_CN_113123		3.785	0.0113703
UF_Sgi_CN_109853		3.57273	0.0478823
UF_Sgi_AF_106193	RIKEN CDNA 4833423E24 Gene	3.56498	0.025071
UF_Sgi_AF_101173		3.52755	0.00279418
UF_Sgi_AF_104816	C-type Lectin Domain Family 4, Member A	3.42791	0.0290852
UF_Sgi_AF_102602	Collagen, Type I, Alpha 1	3.35628	0.00964616
UF_Sgi_AF_100603		3.35374	0.019129
UF_Sgi_CN_112815		3.25625	0.0404809
UF_Sgi_CN_111516		3.24292	0.045134
UF_Sgi_AF_105534		3.22319	0.0346602
UF_Sgi_AF_100571	C3 And PZP-like, Alpha-2-macroglobulin Domain Containing 8	3.09037	0.0427843
UF_Sgi_CN_112982		3.04605	0.00430525
UF_Sgi_AF_103245		2.997	0.00269579
UF_Sgi_CN_114094		2.97094	0.0243439
UF_Sgi_AF_102112		2.86306	0.0360029
UF_Sgi_CN_109812		2.8474	0.0079538
UF_Sgi_AF_105854	Si:dkey-14d8.6	2.8452	0.00404996
UF_Sgi_CN_111886		2.82069	0.00811875
UF_Sgi_CN_114312		2.8154	0.0397661
UF_Sgi_CN_114059		2.78997	0.0166413
UF_Sgi_AF_107600		2.75559	0.0103706
UF_Sgi_AF_101408	Chromosome 5 Open Reading Frame 4	2.74444	0.00759187
UF_Sgi_CN_111325		2.68357	0.0060879
UF_Sgi_CN_113733		2.68047	0.0252583
UF_Sgi_CN_114350		2.65177	0.0158363
UF_Sgi_AF_103315		2.62653	0.00513474
UF_Sgi_CA_108832		2.61678	0.027193
UF_Sgi_CN_113000		2.55575	0.0469636
UF_Sgi_CN_109325		2.52159	0.0455912
UF_Sgi_CN_111730		2.5052	0.040807
UF_Sgi_AF_100012		2.46994	0.0286389
UF_Sgi_CN_112208		2.43537	0.0127617
UF_Sgi_CA_108885		2.4274	0.0301382
UF_Sgi_CN_112276		2.40036	0.00758542
UF_Sgi_AF_101275	Actin, Beta, Cytoplasmic	2.39159	0.0457842
UF_Sgi_CN_113069		2.37253	0.0106451
UF_Sgi_CN_111115		2.36208	0.00453009
UF_Sgi_AF_101886	Prostaglandin D2 Synthase 2, Hematopoietic	2.3401	0.0358867
UF_Sgi_AF_106585	Similar To Trophinin; Melanoma Antigen, Family D, 3; Trophinin-2; Magphinin-alpha; Magphinin-gamma; Magphinin-beta 2; Necdin And Trophinin Like; Melanoma Antigen, Family D, 3-like	2.32422	0.0441899
UF_Sgi_CN_114549		2.32078	0.00951535
UF_Sgi_CN_113056		2.29545	0.0416219
UF_Sgi_CN_109706		2.27707	0.0372531
UF_Sgi_AF_102578	Fibrinogen C Domain Containing 1	2.22136	0.0232209
UF_Sgi_AF_100384		2.21241	0.0284424
UF_Sgi_CN_114159		2.20311	0.0242722
UF_Sgi_CA_108909		2.16955	0.0388243
UF_Sgi_AF_105558		2.11731	0.0416509
UF_Sgi_CN_114206		2.08192	0.00804356
UF_Sgi_AF_101898		2.07852	0.0372216
UF_Sgi_CN_111124		2.07583	0.0492181
UF_Sgi_CN_111163		2.06253	0.00661257
UF_Sgi_AF_105487	Hypothetical Protein FLJ23514	2.04867	0.0109023
UF_Sgi_CN_109830		2.01693	0.0339817
UF_Sgi_AM_108474	CYP76C1; Heme Binding Iron Ion Binding Monooxygenase	2.00483	0.0385665
UF_Sgi_AF_101697		1.96695	0.0389445
UF_Sgi_CN_112027		1.95373	0.0378576
UF_Sgi_CA_109063		1.95016	0.0365422
UF_Sgi_AF_103631		1.90979	0.0364297
UF_Sgi_CN_114798		1.89661	0.0319643
UF_Sgi_CN_110253		1.87067	0.0412445
UF_Sgi_AF_106359	Invariant Chain-like Protein 2 Zgc:123161	1.86154	0.0182835
UF_Sgi_AF_106061	Cysteine Rich Transmembrane BMP Regulator 1	1.85934	0.0296082
UF_Sgi_CN_110128		1.84388	0.0312078
UF_Sgi_AF_100904		1.83622	0.0107003
UF_Sgi_CN_113659		1.82743	0.0116319
UF_Sgi_AF_101714	Pelota Homolog	1.82223	0.025168
UF_Sgi_CN_114535		1.80719	0.0278012
UF_Sgi_AF_102758		1.80353	0.0199247
UF_Sgi_CN_113680		1.8	0.00804721
UF_Sgi_AF_105357	RIKEN CDNA 1700001L19 Gene	1.78917	0.0212434
UF_Sgi_AF_104454		1.75376	0.0191263
UF_Sgi_AF_105797	Ferredoxin Reductase	1.73738	0.0309478
UF_Sgi_AF_101077		1.73375	0.0355536
UF_Sgi_CN_110676		1.7331	0.0367308
UF_Sgi_AF_105745		1.72768	0.0118576
UF_Sgi_CN_111318		1.71161	0.0491959
UF_Sgi_AF_106617	RIKEN CDNA 5230400J09 Gene	1.71003	0.00542876
UF_Sgi_AF_103223	Nucleoredoxin	1.69881	0.0276436
UF_Sgi_AM_108292		1.68274	0.0469917
UF_Sgi_AF_101529	Zgc:110681	1.67779	0.0435594
UF_Sgi_CN_113356		1.66644	0.0350268
UF_Sgi_CN_112297		1.66164	0.0428912
UF_Sgi_AF_100148		1.65453	0.0472666
UF_Sgi_CN_111960		1.65355	0.0340171
UF_Sgi_AF_105328	Propionyl Coenzyme A Carboxylase, Alpha Polypeptide	1.64807	0.00681798
UF_Sgi_CN_113694		1.62568	0.0400196
UF_Sgi_CN_114873		1.60366	0.0449063
UF_Sgi_AF_106197		1.60181	0.037913
UF_Sgi_AF_102327	Similar To Reverse Transcriptase Family Member	1.59498	0.0206791
UF_Sgi_CN_113262		1.58108	0.0397629
UF_Sgi_CN_109655		1.57874	0.0434087
UF_Sgi_AF_102764	Zgc:112318	1.55836	0.0477979
UF_Sgi_AF_100965	Fms Interacting Protein	1.55045	0.0450852
UF_Sgi_CN_112251		1.55014	0.00089109
UF_Sgi_CN_110492		1.5486	0.0411852
UF_Sgi_CA_109172		1.53769	0.0383679
UF_Sgi_CN_114705		1.53403	0.0019148
UF_Sgi_AF_107379	MGC89796 Protein	1.53249	0.00903563
UF_Sgi_CN_113455		1.53234	0.0225078
UF_Sgi_CN_109200		1.5278	0.0401149
UF_Sgi_AF_101141		1.5233	0.00250805
UF_Sgi_AF_105956		1.51937	0.0105521
UF_Sgi_AF_105531	Catalytic/ Hydrolase	1.51653	0.0138522
UF_Sgi_CN_114167		1.51425	0.00128235
UF_Sgi_CN_113646		1.50696	0.0193677
UF_Sgi_AF_101647	Protocadherin 1 Gamma B 2	1.4929	0.0270942
UF_Sgi_CN_109312		1.4755	0.0165203
UF_Sgi_CN_113699		1.44115	0.00959076
UF_Sgi_CN_114273		1.43351	0.0305972
UF_Sgi_CN_111934		1.41238	0.000150652
UF_Sgi_CN_109752		1.4086	0.0284476
UF_Sgi_CN_109536		1.40782	0.0109385
UF_Sgi_CN_110954		1.40782	0.0454789
UF_Sgi_AF_106509		1.39748	0.0244482
UF_Sgi_CN_113091		1.39352	0.0461361
UF_Sgi_AF_105485	O-sialoglycoprotein Endopeptidase	1.39246	0.00232808
UF_Sgi_AM_108257		1.38009	0.00896882
UF_Sgi_AF_104840	Zgc:92633	1.37791	0.0279037
UF_Sgi_CN_113584		1.36197	0.0442416
UF_Sgi_AF_106200	Cytochrome P450, Family 3, Subfamily A, Polypeptide 5	1.34125	0.049796
UF_Sgi_AF_101527	Thymosin, Beta 10	1.33053	0.0465222
UF_Sgi_AM_108006	Actin, Beta, Cytoplasmic	1.32799	0.0335156
UF_Sgi_CN_112088		1.31889	0.045912
UF_Sgi_AF_102973		1.30458	0.0437868
UF_Sgi_CN_113076		1.30072	0.0263406
UF_Sgi_AF_102997	Pallidin	1.29216	0.0135879
UF_Sgi_CN_112631		1.24667	0.0105666
UF_Sgi_AF_102604		1.24642	0.037497
UF_Sgi_CN_110856		1.23688	0.0256191
UF_Sgi_CN_111249		1.23448	0.0188846
UF_Sgi_AF_104253	Zgc:85781	1.23184	0.0317799
UF_Sgi_AF_100684	Zgc:63702	1.23015	0.0148178
UF_Sgi_CN_112257		1.22591	0.027932
UF_Sgi_CN_112530		1.22058	0.0135117
UF_Sgi_AF_105287	5', 3'-nucleotidase, Cytosolic	1.20459	0.0396918
UF_Sgi_CN_109872		1.2015	0.0387174
UF_Sgi_AF_103632	Kinesin-associated Protein 3	1.19835	0.0028143
UF_Sgi_CN_112676		1.1936	0.0146851
UF_Sgi_CN_111501		1.18733	0.0128539
UF_Sgi_AF_101834		1.18531	0.00849977
UF_Sgi_AF_100746	WD Repeat Domain 12	1.18502	0.0291646
UF_Sgi_AF_105545	Taspase, Threonine Aspartase 1	1.17365	0.0380297
UF_Sgi_AF_103494	ALDH10A8; Aldehyde Dehydrogenase/ Oxidoreductase	1.17333	0.0459095
UF_Sgi_AF_106436		1.17055	0.0172047
UF_Sgi_CN_109253		1.16932	0.00915277
UF_Sgi_AF_103233	Hydroxyacylglutathione Hydrolase	1.16383	0.0454781
UF_Sgi_CN_110520		1.15842	0.035332
UF_Sgi_CN_111407		1.15188	0.0265754
UF_Sgi_AM_107625	OSJNBb0034I13.10	1.14253	0.00704767
UF_Sgi_AF_104215	Valyl-tRNA Synthetase 2-like	1.14214	0.0410301
UF_Sgi_AM_108576		1.12709	0.0476516
UF_Sgi_AF_100087		1.12653	0.00771756
UF_Sgi_AF_102126	Heat Shock Factor Binding Protein 1	1.11673	0.0125391
UF_Sgi_CN_111045		1.11453	0.016981
UF_Sgi_AF_101158	Syntaxin 5A	1.10998	0.0452093
UF_Sgi_AF_106095		1.10897	0.0401191
UF_Sgi_CN_113949		1.08074	0.0495192
UF_Sgi_AF_106901		1.07361	0.0062142
UF_Sgi_AF_105477	Protein Kinase C Substrate 80K-H	1.07129	0.0331298
UF_Sgi_AF_106389	Sperm Associated Antigen 8	1.06887	0.0469326
UF_Sgi_CA_109178		1.0646	0.0486181
UF_Sgi_AF_103080	RIKEN CDNA C330018D20 Gene	1.05092	0.0246283
UF_Sgi_CN_109626		1.04934	0.0294169
UF_Sgi_CN_110189		1.04777	0.0146095
UF_Sgi_CN_113422		1.04194	0.0332552
UF_Sgi_AF_104017	Selenoprotein X, 1	1.03504	0.0489283
UF_Sgi_AF_103686	Tumor Protein, Translationally-controlled 1	1.03441	0.0451452
UF_Sgi_AF_100600	Zgc:63779	1.03149	0.012393
UF_Sgi_AM_108513		1.02698	0.0190903
UF_Sgi_CN_110200		1.02594	0.0151957
UF_Sgi_AM_108109		1.02298	0.0328774
UF_Sgi_CN_112329		1.02158	0.0457489
UF_Sgi_AF_101348	Ribosomal Protein, Large Subunit	1.0122	0.0436122
UF_Sgi_AM_107658		1.00896	0.00249691
UF_Sgi_AF_106094	MTO3; Methionine Adenosyltransferase	1.00607	0.0255279
UF_Sgi_CN_112650		1.004	0.00892501
UF_Sgi_AF_102269		1.00265	0.0193026
UF_Sgi_CN_114867		1.00193	0.0414888
UF_Sgi_AF_107183	Putative Transposable Element	0.998616	0.0085088
UF_Sgi_AF_104811	Similar To UDP Glycosyltransferase 1 Family, Polypeptide A10	0.99791	0.0348816
UF_Sgi_AF_105991		0.992999	0.0362245
UF_Sgi_AF_103861	Hypothetical Protein LOC578349	0.98917	0.041997
UF_Sgi_AF_100433	Chromosome 20 Open Reading Frame 7	0.984812	0.0222732
UF_Sgi_AF_104088		0.964013	0.0112832
UF_Sgi_AF_106452	RIKEN CDNA 2810039F03 Gene	0.960452	0.0467328
UF_Sgi_CA_108928		0.958598	0.030567
UF_Sgi_AF_105090	Chromosome 20 Open Reading Frame 47	0.958202	0.0367236
UF_Sgi_AM_108416		0.955505	0.0378132
UF_Sgi_CN_110724		0.955378	0.00767433
UF_Sgi_AF_104731	Class II Small Heat Shock Protein Le-HSP17.6	0.953359	0.00201622
UF_Sgi_CN_109798		0.952469	0.0464196
UF_Sgi_CN_111178		0.951596	0.0486283
UF_Sgi_AM_107877		0.950812	0.0257254
UF_Sgi_AF_100056		0.949233	0.00866791
UF_Sgi_CA_109035		0.936659	0.0367976
UF_Sgi_AF_104529		0.92856	0.0247533
UF_Sgi_CN_114696		0.923738	0.0314091
UF_Sgi_CA_108760		0.922188	0.0317206
UF_Sgi_CN_111710		0.918488	0.0129618
UF_Sgi_AF_105937		0.910401	0.012138
UF_Sgi_CN_114750		0.909559	0.025755
UF_Sgi_AF_106989	Cytokine Induced Apoptosis Inhibitor 1	0.909354	0.0314271
UF_Sgi_CN_109789		0.908912	0.0472316
UF_Sgi_CN_113417		0.904172	0.0234168
UF_Sgi_CN_110458		0.901728	0.018228
UF_Sgi_AF_103909	PAK1 Interacting Protein 1	0.895256	0.0425082
UF_Sgi_CN_109673		0.880672	0.0161269
UF_Sgi_CN_111305		0.876934	0.0251604
UF_Sgi_AF_106996		0.873996	0.0438274
UF_Sgi_AF_104641	RPS28; Structural Constituent Of Ribosome Structural Constituent Of Ribosome	0.871544	0.0215174
UF_Sgi_CN_112595		0.869199	0.00683137
UF_Sgi_AF_101116	Diacylglycerol Kinase	0.86547	0.00954646
UF_Sgi_AF_101160	RIKEN CDNA 2410002I01 Gene	0.865388	0.0350161
UF_Sgi_AF_105475	RIKEN CDNA 2810006K23 Gene	0.863974	0.0263469
UF_Sgi_AF_102839	Prefoldin 5	0.863972	0.000776062
UF_Sgi_AF_100733		0.858156	0.0466694
UF_Sgi_AF_105940	Mitochondrial Ribosomal Protein S9	0.8564	0.00965814
UF_Sgi_CN_109764		0.844123	0.045874
UF_Sgi_CN_109348		0.843611	0.000616701
UF_Sgi_CN_110261		0.832148	0.0276775
UF_Sgi_AF_101687		0.829023	0.0230619
UF_Sgi_CN_109225		0.825083	0.0225529
UF_Sgi_AF_104723		0.824005	0.0479328
UF_Sgi_AF_103154	Thioredoxin Domain Containing 11	0.818785	0.0136419
UF_Sgi_AF_102497		0.815676	0.040181
UF_Sgi_AF_100489	Protein Kinase C, Delta	0.810691	0.0452307
UF_Sgi_CN_111164		0.807453	0.0294899
UF_Sgi_AF_100593	Copper Transporter 1C	0.805415	0.0286832
UF_Sgi_AM_107899	Similar To ReO_6	0.801289	0.00346586
UF_Sgi_AF_100425	Hypothetical Protein MGC52110	0.793176	0.0267703
UF_Sgi_AF_106249	Similar To Fidgetin-like 1	0.789581	0.0485172
UF_Sgi_CN_109504		0.789403	0.0127163
UF_Sgi_CA_108992		0.788645	0.0431249
UF_Sgi_CN_110997		0.786951	0.0225003
UF_Sgi_AF_102834	Si:dkey-14d8.7	0.786797	0.0332486
UF_Sgi_AF_100954	Cadherin EGF LAG Seven-pass G-type Receptor 2	0.784461	0.0200414
UF_Sgi_AF_100278	Similar To Probable Ribosome Biogenesis Protein NEP1	0.781748	0.0441781
UF_Sgi_CN_111220		0.779326	0.0347348
UF_Sgi_CN_110658		0.779078	0.0257363
A_23_P102681	hypothetical protein MGC4294	0.767484	0.0360635
UF_Sgi_CN_111894		0.760713	0.0229594
UF_Sgi_CN_112289		0.760443	0.0364944
UF_Sgi_CN_114285		0.756705	0.0419944
UF_Sgi_CN_111677		0.753754	0.0489405
UF_Sgi_CN_112963		0.750336	0.0388536
UF_Sgi_AF_101478	Sensitivity To Red Light Reduced Homolog	0.746027	0.0374584
UF_Sgi_CN_113363		0.74072	0.0191502
UF_Sgi_CN_113128		0.736524	0.0380052
UF_Sgi_CN_112803		0.736234	0.0367307
UF_Sgi_AF_101491	Similar To CG40127-PA.3	0.735298	0.00357842
UF_Sgi_AF_105454	DEAD Box Polypeptide 56	0.732986	0.0346328
UF_Sgi_AF_106280	Zgc:113912 Zgc:92049	0.732481	0.0348347
UF_Sgi_CN_110615		0.727175	0.0420598
UF_Sgi_CN_114108		0.722881	0.0388739
UF_Sgi_AF_103295	Zgc:112271	0.720566	0.00776209
UF_Sgi_AF_104004	Origin Recognition Complex, Subunit 5-like	0.719038	0.0261469
UF_Sgi_AF_100116	WD Repeat Domain 50	0.70885	0.0467046
UF_Sgi_AF_101556	NADH Dehydrogenase 1 Alpha Subcomplex, Assembly Factor 1	0.7057	0.0293641
UF_Sgi_AF_103750	Zinc Finger, CCHC Domain Containing 9	0.703605	0.0499873
UF_Sgi_CN_112865		0.703564	0.0268666
UF_Sgi_AF_100620	Exosome Component 8	0.70322	0.00136671
UF_Sgi_AF_102725		0.70069	0.0255108
UF_Sgi_AF_105311	DnaJ Homolog, Subfamily C, Member 1	0.698538	0.0205395
UF_Sgi_AF_107477		0.69795	0.00360979
UF_Sgi_CN_110668		0.696073	0.0359159
UF_Sgi_AF_101238	Peroxisomal Biogenesis Factor 11b	0.693748	0.0427949
UF_Sgi_CN_114155		0.681121	0.0418724
UF_Sgi_AF_103795	Fas Death Domain-associated Protein	0.679644	0.000866584
UF_Sgi_AF_105546		0.678733	0.0361576
UF_Sgi_CN_111807		0.67279	0.0159907
UF_Sgi_AF_104404	CXXC Finger 1	0.668222	0.049402
UF_Sgi_AF_101884		0.667798	0.0433749
UF_Sgi_AF_104305	Hypothetical Protein FLJ21148 RIKEN CDNA 0610039J04 Gene	0.660729	0.0201537
UF_Sgi_AF_105675		0.656814	0.0276671
UF_Sgi_AF_106001	ADP-ribosylation Factor-like 13b	0.648587	0.0208007
UF_Sgi_AF_103655		0.632175	0.0479799
A_15_P116237	AGENCOURT_30546852 NIH_ZGC_19 Danio rerio cDNA clone IMAGE:7436403 5', mRNA sequence [CO926485]	0.625543	0.0154296
UF_Sgi_AF_103983	ENSANGP00000013959	0.624806	0.00385085
UF_Sgi_AF_102370	Transcription Elongation Regulator 1	0.617175	0.0335314
UF_Sgi_CN_113902		0.608436	0.0459331
UF_Sgi_AF_101308		0.60349	0.0493469
UF_Sgi_CN_110917		0.586883	0.00938565
UF_Sgi_AF_103179	CG1746-PA, Isoform A	0.567151	0.0401564
UF_Sgi_AF_106819	RNA Methyltransferase Domain Containing 2	0.559431	0.0383528
UF_Sgi_AF_104272		0.555756	0.0388008
UF_Sgi_AF_104415	TRNA 5-methylaminomethyl-2-thiouridylate Methyltransferase	0.555231	0.0272492
UF_Sgi_AF_100885		0.551151	0.013543
UF_Sgi_AF_106432	WD Repeat Domain 41	0.550595	0.0425502
UF_Sgi_CN_111621		0.549776	0.0110519
UF_Sgi_CN_114043		0.547762	0.0391478
UF_Sgi_AF_106354		0.542684	0.0480933
UF_Sgi_AF_106512	Hypothetical Protein LOC579489	0.534421	0.00441825
UF_Sgi_CN_113366		0.521868	0.0280625
UF_Sgi_CN_112634		0.511535	0.0268625
UF_Sgi_AF_104873	G Protein-coupled Receptor 155	0.508409	0.0429489
UF_Sgi_AF_106703	Ribosomal Protein S8	0.490811	0.0282976
UF_Sgi_AF_103487	NADH Dehydrogenase 1 Alpha Subcomplex, Assembly Factor 1	0.487734	0.039309
UF_Sgi_AF_101349		0.477316	0.00656289
UF_Sgi_AF_105947	B5 #4	0.461048	0.032163
UF_Sgi_AM_107798	Solute Carrier Family 4, Member 1, Adaptor Protein	0.454946	0.0379393
UF_Sgi_AF_106719	Solute Carrier Family 44, Member 2	0.449514	0.00250739
UF_Sgi_CN_110281		0.441333	0.0254666
UF_Sgi_CN_110027		0.435561	0.0481981
UF_Sgi_AM_107793		0.395036	0.0171285
UF_Sgi_CN_111902		0.392862	0.0374625
UF_Sgi_CN_114475		0.381971	0.0423929
UF_Sgi_AF_100444		0.380913	0.0486118
UF_Sgi_AF_100585		0.380009	0.0492791
UF_Sgi_CN_111373		0.375468	0.0340698
UF_Sgi_AM_108541		0.367221	0.0299014
UF_Sgi_AF_107555	Similar To Peroxiredoxin 1	0.361569	0.031641
UF_Sgi_AF_100022	Actin Related Protein 2/3 Complex, Subunit 1A, 41kDa	0.359334	0.0249763
UF_Sgi_AF_105848	Replication Factor C 2, 40kDa	0.356879	0.0379746
UF_Sgi_CN_114586		0.348066	0.0249475
UF_Sgi_AF_100268	Seryl-tRNA Synthetase 2	0.341681	0.0171384
UF_Sgi_CN_114444		0.328541	0.0476213
UF_Sgi_CN_111082		0.316855	0.0232058
UF_Sgi_AF_101366	Similar To TGF Beta-inducible Nuclear Protein 1	0.267179	0.000814009
UF_Sgi_AF_106708	Seryl-aminoacyl-tRNA Synthetase 2	0.251664	0.0133841
UF_Sgi_AF_107304		0.237179	0.0238385
UF_Sgi_CN_111526		0.189818	0.0157684
UF_Sgi_AF_100225		0.184487	0.00679455
UF_Sgi_AF_107221		0.124661	0.0439946
UF_Sgi_AF_104069		-0.135879	0.045578
A_15_P104775	Danio rerio zgc:63541 (zgc:63541), mRNA [NM_200452]	-0.156759	0.0473086
UF_Sgi_AM_108615		-0.211051	0.0433649
UF_Sgi_AF_101724		-0.216432	0.024065
UF_Sgi_AF_104368		-0.224324	0.0202508
UF_Sgi_CN_113595		-0.230359	0.0174414
UF_Sgi_AF_104031	Potassium Channel Tetramerisation Domain Containing 2	-0.230603	0.0237143
UF_Sgi_CN_109645		-0.232863	0.0387556
UF_Sgi_CN_111331		-0.240249	0.0312868
UF_Sgi_CN_114892		-0.247715	0.035417
UF_Sgi_CN_111402		-0.249941	0.0231836
UF_Sgi_CN_112167		-0.249965	0.00268953
UF_Sgi_AF_107076	Neural Precursor Cell Expressed, Developmentally Down-regulated 8 Neural Precursor Cell Expressed, Developmentally Down-regulated Gene 8	-0.263531	0.0466229
UF_Sgi_AM_107865		-0.266668	0.0391202
UF_Sgi_CA_109105		-0.271041	0.0126178
UF_Sgi_CN_112507		-0.299875	0.00781675
UF_Sgi_CN_110431		-0.308854	0.0313653
UF_Sgi_AF_103237		-0.314863	0.00559003
UF_Sgi_AF_101302	RIKEN CDNA 1500035H01 Gene	-0.31954	0.029626
UF_Sgi_AF_101759		-0.326103	0.0365303
UF_Sgi_AF_102338	EXCretory Canal Abnormal	-0.330732	0.0283486
UF_Sgi_CN_110279		-0.341092	0.00495432
UF_Sgi_AF_101713	Hypothetical Protein LOC548951	-0.34157	0.04404
UF_Sgi_AF_103294	Mitochondrial Translational Initiation Factor 2	-0.353344	0.0248282
UF_Sgi_CN_111889		-0.357855	0.042388
UF_Sgi_AF_104465		-0.363434	0.0121826
UF_Sgi_AF_100272	Ubiquitin-like 3	-0.364173	0.0179231
UF_Sgi_AF_103504		-0.367366	0.0179767
UF_Sgi_AF_101147		-0.374188	0.0351318
UF_Sgi_CN_113549		-0.376824	0.0452611
UF_Sgi_AF_101092	Chromosome 21 Open Reading Frame 59	-0.379223	0.0138104
UF_Sgi_AF_103387	Arginine Kinase	-0.381111	0.0386
UF_Sgi_CN_114041		-0.385568	0.0189075
UF_Sgi_CN_110781		-0.395323	0.0485811
UF_Sgi_CA_109109		-0.396611	0.0263731
UF_Sgi_AF_106387		-0.398142	0.0358107
UF_Sgi_CN_110866		-0.398941	0.0487619
UF_Sgi_AF_105500	Eukaryotic Translation Initiation Factor 5A2	-0.399486	0.0467013
UF_Sgi_AF_102209	Similar To THAP Domain Containing 9	-0.400383	0.0114222
UF_Sgi_CN_111064		-0.403727	0.041084
UF_Sgi_AF_106749		-0.408838	0.0458671
UF_Sgi_AF_103312	Proteasome Subunit, Alpha Type 4	-0.414157	0.0237151
UF_Sgi_AF_102069		-0.418288	0.00911928
UF_Sgi_CN_113042		-0.419888	0.0424488
UF_Sgi_AF_103469		-0.422295	0.0372659
UF_Sgi_AF_105242	Protein Phosphatase 3, Catalytic Subunit, Gamma Isoform	-0.425186	0.036496
UF_Sgi_AF_101571	Nucleophosmin 1	-0.427139	0.0426443
UF_Sgi_AF_101307	Biogenesis Of Lysosome-related Organelles Complex-1, Subunit 2	-0.430685	0.00964647
UF_Sgi_CN_109295		-0.431536	0.0304464
UF_Sgi_AF_103182	NADH Dehydrogenase 1, Subcomplex Unknown, 2, 14.5kDa	-0.432035	0.005456
UF_Sgi_CN_111580		-0.432328	0.0288226
UF_Sgi_CN_111562		-0.437406	0.0359237
UF_Sgi_CN_114249		-0.440553	0.026313
UF_Sgi_AF_101454	Similar To Armadillo Repeat Containing 4	-0.441996	0.0321217
UF_Sgi_AF_102576	Polypyrimidine Tract Binding Protein 1	-0.443375	0.000410441
UF_Sgi_CN_113544		-0.443472	0.0159466
UF_Sgi_AM_107924		-0.448057	0.00887431
UF_Sgi_CN_114190		-0.451368	0.0209701
UF_Sgi_CN_112812		-0.457205	0.0499425
UF_Sgi_AF_102718	Proteasome Regulatory Particle, ATPase-like	-0.457468	0.0286714
UF_Sgi_AF_107115		-0.458522	0.0251472
UF_Sgi_CN_113640		-0.465147	0.0455975
UF_Sgi_AF_102586	C1q And Tumor Necrosis Factor Related Protein 3	-0.466039	0.0169084
UF_Sgi_AM_108186	CD99 Antigen-like 2	-0.467854	0.00889448
UF_Sgi_CN_112227		-0.47171	0.0432945
UF_Sgi_AF_102561		-0.474168	0.00902107
UF_Sgi_AF_102368	Transmembrane Emp24 Protein Transport Domain Containing 9	-0.480033	0.0125677
UF_Sgi_AF_100420	SET Translocation	-0.480601	0.00456322
UF_Sgi_AF_103898		-0.480881	0.00610953
UF_Sgi_AF_105933	NADH Dehydrogenase Fe-S Protein 8	-0.481275	0.0435789
UF_Sgi_AM_107911	Similar To CG32656-PA	-0.488465	0.027184
UF_Sgi_AF_100052	Similar To Mucoepidermoid Carcinoma Translocated 1	-0.488747	0.0232868
UF_Sgi_AF_105224	Cofactor Required For Sp1 Transcriptional Activation, Subunit 7, 70kDa	-0.488889	0.0359343
UF_Sgi_CN_109534		-0.493414	0.0260771
UF_Sgi_AF_101342	ATP-binding Cassette, Sub-family A, Member 2	-0.4959	0.0350876
UF_Sgi_AF_105553	Cytochrome C Oxidase, Subunit VI A, Polypeptide 2	-0.50586	0.0335729
UF_Sgi_AF_104643	Similar To Putative Adenylate Kinase 7	-0.507807	0.0264439
UF_Sgi_CN_114042		-0.50813	0.045436
UF_Sgi_CN_113342		-0.50958	0.0348193
UF_Sgi_CN_110531		-0.512732	0.00593122
UF_Sgi_CN_109587		-0.515832	0.0238214
UF_Sgi_AF_100674	RIKEN CDNA 4930506L13 Gene	-0.516418	0.00193061
UF_Sgi_AF_104541		-0.518642	0.0387899
UF_Sgi_CN_113180		-0.521019	0.0233601
UF_Sgi_AF_100976	RIKEN CDNA 1110058L19 Gene	-0.52222	0.0234742
UF_Sgi_AM_107898	Heterogeneous Nuclear Ribonucleoprotein D	-0.522386	0.00887607
UF_Sgi_AF_104360		-0.522679	0.00200592
UF_Sgi_CN_114366		-0.522984	0.0174882
UF_Sgi_AF_101727	Nuclear Autoantigenic Sperm Protein	-0.524045	0.0217456
UF_Sgi_CN_110998		-0.527556	0.015602
UF_Sgi_AF_104925	Acidic Ribosomal Protein P1a	-0.52793	0.0239391
UF_Sgi_AF_100534		-0.5321	0.000418645
UF_Sgi_AF_105724		-0.53244	0.0261721
UF_Sgi_CN_113136		-0.532593	0.03223
UF_Sgi_CA_108773		-0.536854	0.0303267
UF_Sgi_AM_108578	Heat Shock Protein 4	-0.53694	0.0468342
UF_Sgi_CN_109262		-0.537778	0.0288557
UF_Sgi_AF_101052		-0.541224	0.0367588
UF_Sgi_AF_106215	ATP Synthase, H+ Transporting, Mitochondrial F0 Complex, Subunit C, Isoform 1	-0.54322	0.00145818
UF_Sgi_CN_114208		-0.543834	0.0308631
UF_Sgi_AF_100458	Zgc:56585	-0.545161	0.0157944
UF_Sgi_AF_105682	RFC5_NEUCR Probable Activator 1 Subunit 5	-0.547325	0.0229789
UF_Sgi_CN_109331		-0.548442	0.0373467
UF_Sgi_AF_103316	Mitochondrial Ribosomal Protein L24	-0.548702	0.0189072
UF_Sgi_AF_106622		-0.549569	0.0357073
UF_Sgi_CN_111129		-0.551328	0.0396722
UF_Sgi_AF_103377	NADH Dehydrogenase 1 Alpha Subcomplex 11	-0.557445	0.00712063
UF_Sgi_AF_104632	Zgc:111961	-0.560768	0.000343941
UF_Sgi_CN_113410		-0.562648	0.0116379
UF_Sgi_AF_100274	RAB39B, Member RAS Oncogene Family	-0.565498	0.0226266
UF_Sgi_AF_103612	Putative Sex Determination Protein Tasselseed 2	-0.565945	0.0393226
UF_Sgi_AF_103168	Protein Phosphatase Methylesterase 1	-0.566376	0.0460283
UF_Sgi_CN_111833		-0.569692	0.0118476
UF_Sgi_CA_109128		-0.571852	0.0247246
UF_Sgi_AF_106446	Hypothetical Protein DKFZp434O0527	-0.572455	0.00400047
UF_Sgi_AF_102177		-0.573452	0.00683289
UF_Sgi_AF_101029	RAB1A, Member RAS Oncogene Family	-0.575362	0.0406762
UF_Sgi_AF_106792	Proteasome Activator Subunit 4	-0.577639	0.0431564
UF_Sgi_AF_101733	Adenylosuccinate Synthetase, Non Muscle	-0.578412	0.0383741
UF_Sgi_CN_111019		-0.580169	0.0326942
UF_Sgi_AM_108018		-0.580895	0.00269671
UF_Sgi_AF_107301		-0.582946	0.0445488
UF_Sgi_CN_114624		-0.583293	0.000319013
UF_Sgi_AF_100887		-0.585866	0.0491807
UF_Sgi_AF_101415	VAMP-associated Protein A, 33kDa	-0.591665	0.0418765
UF_Sgi_CN_112163		-0.591906	0.00282638
UF_Sgi_AF_104935	Hypothetical Protein FLJ35834	-0.592298	0.0266876
UF_Sgi_AF_105733	Calcium Ion Binding Mannosyl-oligosaccharide 1,2-alpha-mannosidase	-0.592901	0.0104064
UF_Sgi_CN_109724		-0.596774	0.0200373
UF_Sgi_AM_108275		-0.600933	0.0378486
UF_Sgi_AF_100544		-0.601421	0.0129478
UF_Sgi_AF_107312	RIKEN CDNA 1110004E09 Gene	-0.601595	0.00794514
UF_Sgi_AF_103129	RIKEN CDNA 2410018C20 Gene	-0.602329	0.0175204
UF_Sgi_AF_101330	NADH Dehydrogenase 1 Beta Subcomplex, 5	-0.603738	0.0187398
UF_Sgi_CA_109065		-0.612783	0.0319501
UF_Sgi_AM_108634		-0.614496	0.0111512
UF_Sgi_AF_106007		-0.61821	0.0324099
UF_Sgi_AF_104107		-0.618314	0.00281989
UF_Sgi_AF_102983	Similar To G Protein-coupled Receptor 74 Isoform 1	-0.619208	0.0425463
UF_Sgi_AF_104357	N-ethylmaleimide-sensitive Factor Attachment Protein, Alpha	-0.620203	0.0210167
UF_Sgi_AM_108621		-0.621803	0.036397
UF_Sgi_AF_100765	WD Repeat Domain 16	-0.621923	0.0245758
UF_Sgi_AF_106763		-0.622487	0.0269943
UF_Sgi_AF_102524	GM2 Ganglioside Activator	-0.62647	0.043135
UF_Sgi_AF_106540	PARK2 Co-regulated	-0.629877	0.0248035
UF_Sgi_CN_110804		-0.631238	0.0242722
UF_Sgi_AF_103751		-0.63215	0.0191492
UF_Sgi_AF_107018	Caseinolytic Peptidase, ATP-dependent, Proteolytic Subunit Homolog	-0.632397	0.0251612
UF_Sgi_AF_103408		-0.633841	0.0445152
UF_Sgi_AF_103353		-0.636578	0.0206922
UF_Sgi_AF_101995	RIKEN CDNA 1700028P14 Gene	-0.636898	0.0360107
UF_Sgi_AF_100599	Glycine Cleavage System Protein H	-0.640144	0.0074445
UF_Sgi_AF_100140	ATP Synthase, H+ Transporting, Mitochondrial F1 Complex, Gamma Polypeptide 1	-0.642987	0.0350917
UF_Sgi_AF_100920		-0.644153	0.0353454
UF_Sgi_AF_103619	CG30342-PA	-0.644851	0.0422695
UF_Sgi_CN_110422		-0.648325	0.0265448
UF_Sgi_AF_107578		-0.655683	0.0410521
UF_Sgi_CN_113006		-0.655758	0.0171583
UF_Sgi_AF_100456	S-adenosylmethionine-dependent Methyltransferase/ Methyltransferase/ Phosphoethanolamine N-methyltransferase	-0.657585	0.0417884
UF_Sgi_AF_106388	Conserved Hypothetical Protein	-0.660724	0.00881082
UF_Sgi_CN_113054		-0.662291	0.02939
UF_Sgi_AF_103739	RIKEN CDNA 2810410M20 Gene	-0.666213	0.0466423
UF_Sgi_AF_105624		-0.666396	0.0136
UF_Sgi_CN_114625		-0.669138	0.0162488
UF_Sgi_CN_113528		-0.671076	0.0215123
UF_Sgi_AF_101934		-0.673272	0.0319296
UF_Sgi_CN_111544		-0.675642	0.0319739
UF_Sgi_CN_113306		-0.677345	0.0430872
UF_Sgi_AM_108071	P0471B04.17	-0.681675	0.0357436
UF_Sgi_AF_100025	Hypothetical Protein LOC558957	-0.682694	0.0259465
UF_Sgi_AF_107143		-0.683912	0.0417712
UF_Sgi_AF_104971		-0.686502	0.0317132
UF_Sgi_AM_107970		-0.687022	0.00819294
UF_Sgi_AF_102817	Degenerative Spermatocyte Homolog 1, Lipid Desaturase	-0.688059	0.0144563
UF_Sgi_AF_102868	Eukaryotic Translation Initiation Factor 2, Subunit 3 Gamma	-0.690931	0.0165598
UF_Sgi_CN_112750		-0.69294	0.00225025
UF_Sgi_AF_101175		-0.697975	0.00511023
UF_Sgi_AF_104337	Similar To Magnesium-dependent Phosphatase-1	-0.699365	0.0312517
UF_Sgi_AF_107042		-0.701626	0.0170027
UF_Sgi_AF_101447		-0.702868	0.000581633
UF_Sgi_AF_106729		-0.703076	0.0497819
UF_Sgi_CN_114051		-0.703105	0.0389847
UF_Sgi_CN_113513		-0.703214	0.0354373
UF_Sgi_CN_113682		-0.703416	0.00737477
UF_Sgi_AM_107720	DNA Segment, Chr 11, Brigham & Women's Genetics 0434 Expressed	-0.704656	0.0254285
UF_Sgi_CN_110139		-0.707501	0.0391998
UF_Sgi_CN_109578		-0.711454	0.0175505
UF_Sgi_AF_100106	Protein NIMA-interacting, 4	-0.711521	0.0247201
UF_Sgi_CN_109607		-0.712482	0.028675
UF_Sgi_CN_109940		-0.714721	0.0291414
UF_Sgi_AF_106535	Phosphoribosylaminoimidazole Carboxylase, Phosphoribosylaminoimidazole Succinocarboxamide Synthetase	-0.716997	0.0395273
UF_Sgi_CN_113450		-0.717583	0.0338651
UF_Sgi_CN_109832		-0.718203	0.00179247
UF_Sgi_AF_106986	Poly Glycohydrolase	-0.718702	0.0472672
UF_Sgi_AF_100043	Ubiquitin Specific Peptidase 14	-0.718805	0.0084796
UF_Sgi_CN_110309		-0.719731	0.00161248
UF_Sgi_CN_114825		-0.726374	0.00514177
UF_Sgi_AF_106698	Translocase Of Outer Mitochondrial Membrane 22 Homolog	-0.727402	0.0366494
UF_Sgi_AF_104491	Cysteine-rich With EGF-like Domains 1	-0.72978	0.00056706
UF_Sgi_CN_113173		-0.730823	0.000942404
UF_Sgi_CN_114904		-0.730824	0.00967723
UF_Sgi_CN_112094		-0.732119	0.0223149
UF_Sgi_AM_108178		-0.732123	0.0309481
UF_Sgi_CN_112754		-0.732298	0.0478658
UF_Sgi_AF_102757		-0.737168	0.00289278
UF_Sgi_AF_103135		-0.739053	0.0411099
UF_Sgi_CN_113803		-0.7427	0.0277651
UF_Sgi_CA_108816		-0.744383	0.0174099
UF_Sgi_AF_101139		-0.74522	0.00109366
UF_Sgi_CA_109162		-0.745755	0.0471652
UF_Sgi_AF_102929	ENSANGP00000011124	-0.746555	0.0146033
UF_Sgi_AF_105707	Similar To LOC495993 Protein	-0.746715	0.0465555
UF_Sgi_AF_106320		-0.752887	0.0130759
UF_Sgi_CN_114837		-0.755208	0.045821
UF_Sgi_AM_107890	Hypothetical Protein MGC5987	-0.756762	0.00220068
UF_Sgi_CN_112185		-0.756837	0.0401957
UF_Sgi_AF_105858	Oxysterol Binding Protein-like 6	-0.760549	0.0469197
UF_Sgi_AF_101864	Similar To Dynein, Axonemal, Heavy Polypeptide 9 Isoform 2	-0.760817	0.0217151
UF_Sgi_CN_112551		-0.761615	0.0136268
UF_Sgi_CN_109230		-0.763158	0.0309876
UF_Sgi_AF_100198		-0.763925	0.0403307
UF_Sgi_AF_106500		-0.763963	0.0330014
UF_Sgi_AF_104440	Ubiquitin-conjugating Enzyme E2S	-0.764476	0.0316955
UF_Sgi_AF_103796	Ubiquitin-like, Containing PHD And RING Finger Domains, 1	-0.764602	0.042433
UF_Sgi_AF_101497	Deltex 3 Homolog Zgc:66440	-0.765183	0.0404293
UF_Sgi_CN_109220		-0.765439	0.0441659
UF_Sgi_AF_107177		-0.767345	0.00732931
UF_Sgi_AF_104677		-0.767553	0.013159
UF_Sgi_CA_109033		-0.767869	0.0411203
UF_Sgi_AF_103397	Exosome Component 1	-0.768221	0.00342563
UF_Sgi_CN_110402		-0.769384	0.00301846
UF_Sgi_AF_104766		-0.770333	0.0448963
UF_Sgi_CN_109979		-0.773973	5.26197e-05
UF_Sgi_CN_112441		-0.775256	0.013997
UF_Sgi_CN_114824		-0.775717	0.0427986
UF_Sgi_AM_107680	RIKEN CDNA 2810410C14 Gene	-0.777869	0.0345047
UF_Sgi_CN_110076		-0.779314	0.00449989
UF_Sgi_CN_111636		-0.781392	0.00472409
UF_Sgi_AF_106965	DnaJ Related, Subfamily B, Member 13	-0.783881	0.0137505
UF_Sgi_AM_108708		-0.783908	0.000436281
UF_Sgi_CN_110832		-0.785673	0.0486572
UF_Sgi_AF_101935		-0.786357	0.0255177
UF_Sgi_AM_108190	Cyclin L2	-0.78824	0.0230715
UF_Sgi_AF_105879	Ubiquitin-conjugating Enzyme E2G 1	-0.78842	0.0343283
UF_Sgi_CN_114228		-0.789142	0.020353
UF_Sgi_CN_113223		-0.7898	0.00741551
UF_Sgi_AF_104580		-0.789966	0.0452475
UF_Sgi_CN_113061		-0.791774	0.0361517
UF_Sgi_AF_106155	Gene Model 70,	-0.793203	0.00877522
UF_Sgi_CN_112198		-0.793241	0.0364068
UF_Sgi_CN_109934		-0.796208	0.00415701
UF_Sgi_AF_101515		-0.802072	0.0328177
UF_Sgi_CN_112740		-0.802131	0.00687138
UF_Sgi_AF_103758		-0.802399	0.0162286
UF_Sgi_AF_101690	Expressed Sequence AA673488	-0.803089	0.0214965
UF_Sgi_CN_109372		-0.803401	0.0331241
UF_Sgi_AF_102256		-0.80532	0.0353888
UF_Sgi_AF_103418	Hypothetical Protein LOC587628	-0.808445	0.0373022
UF_Sgi_CN_113389		-0.809856	0.00987286
UF_Sgi_AF_107519	Mitochondrial ADP,ATP Carrier Protein Ant	-0.810917	0.0252624
UF_Sgi_CN_112128		-0.811241	0.044123
UF_Sgi_AF_100657		-0.811629	0.0199467
UF_Sgi_CA_108871		-0.813308	0.040764
UF_Sgi_AF_104888		-0.817736	0.00117727
UF_Sgi_AF_104575	Dolichyl-phosphate Acetylglucosaminephosphotransferase 1	-0.819208	0.0297092
UF_Sgi_CN_111617		-0.819693	0.0269049
UF_Sgi_AF_106239		-0.820006	0.0413846
UF_Sgi_CN_111336		-0.823373	0.0252491
UF_Sgi_CA_108934		-0.823834	0.041435
UF_Sgi_AF_105370	Protein Kinase C, Alpha Binding Protein	-0.825792	0.0032602
UF_Sgi_CN_111012		-0.827255	0.007217
UF_Sgi_AF_106546		-0.827361	0.0181624
UF_Sgi_AF_106513	Splicing Factor, Arginine/serine-rich 9	-0.828455	0.0201578
UF_Sgi_AF_104969	NADH Dehydrogenase Subunit 2	-0.829089	0.0467408
UF_Sgi_AM_108011		-0.829137	0.00935073
UF_Sgi_AF_101269		-0.830627	0.0410808
UF_Sgi_AF_100341	CG8680-PA	-0.830742	0.015401
UF_Sgi_AF_105506		-0.830913	0.0231902
UF_Sgi_CN_113148		-0.831381	0.0118727
UF_Sgi_AF_103489	Apoptotic Chromatin Condensation Inducer 1	-0.834003	0.00250586
UF_Sgi_AF_102329	Similar To Otogelin; MLEMP	-0.834259	0.0183003
UF_Sgi_CN_111474		-0.839032	0.0483068
UF_Sgi_AF_103903	Proteasome 26S Subunit, Non-ATPase, 11	-0.841175	0.0231493
UF_Sgi_AM_108434		-0.843929	0.000609769
UF_Sgi_AF_100359	ATP Synthase, H+ Transporting, Mitochondrial F0 Complex, Subunit D	-0.844662	0.00481034
UF_Sgi_AF_103578	Similar To CG10958-PA	-0.844922	0.032512
UF_Sgi_AF_104981	Integrin, Alpha D	-0.847395	0.0384628
UF_Sgi_AF_102830	Spermatogenesis Associated, Serine-rich 1	-0.847589	0.00837429
UF_Sgi_CA_108845		-0.849424	0.032474
UF_Sgi_CN_114478		-0.851232	0.0384497
UF_Sgi_AF_104048		-0.851341	0.00515731
UF_Sgi_CN_113612		-0.85227	0.0436051
UF_Sgi_CN_110130		-0.853565	0.0265232
UF_Sgi_AF_100368	Ribophorin I	-0.854354	0.00298237
UF_Sgi_AF_100369	Hypothetical Protein FLJ20425	-0.857753	0.0223582
UF_Sgi_CN_113297		-0.858768	0.0192575
UF_Sgi_AF_105266		-0.861711	0.0172102
UF_Sgi_CN_114700		-0.862766	0.031427
UF_Sgi_AF_105432	Polymerase III Polypeptide B	-0.86295	0.000881366
UF_Sgi_AF_104502	Procollagen, Type IV, Alpha 1 Collagen, Type IV, Alpha 1	-0.86365	0.0239865
UF_Sgi_CA_109016		-0.86447	0.00452
UF_Sgi_CN_112235		-0.864658	0.0378292
UF_Sgi_AF_107569		-0.865252	0.024364
UF_Sgi_AF_106213		-0.867084	0.03852
UF_Sgi_AF_106867	Hypothetical Protein LOC553388	-0.870801	0.00953073
UF_Sgi_CN_113484		-0.871723	0.0397047
UF_Sgi_CA_109061		-0.872113	0.0313357
UF_Sgi_AF_101537		-0.872294	0.0134437
UF_Sgi_CN_109519		-0.873519	0.00440949
UF_Sgi_AF_103592	RIKEN CDNA 6030458C11 Gene	-0.874942	0.0480157
UF_Sgi_AM_108583	Moloney Leukemia Virus 10	-0.878996	0.0123984
UF_Sgi_CN_110701		-0.879744	0.0125682
UF_Sgi_AM_108250	Similar To CG18076-PH, Isoform H	-0.879854	0.033353
A_71_P100071	Oryza sativa mRNA for NLS receptor, complete cds.|PLN	-0.880111	0.0465933
UF_Sgi_AF_102999		-0.881748	0.00811381
UF_Sgi_CN_110482		-0.88337	0.0182567
UF_Sgi_AF_103250	Similar To Mitochondrial Carnitine/acylcarnitine Carrier Protein	-0.884349	0.00108179
UF_Sgi_AF_100578		-0.885011	0.000514919
UF_Sgi_CA_108972		-0.885877	0.0408831
UF_Sgi_AF_104857		-0.887557	0.049442
UF_Sgi_AF_104924	CUL4	-0.890989	0.00154459
UF_Sgi_AF_100107	Similar To Eukaryotic Translation Initiation Factor 4E Member 2	-0.897339	0.0368857
UF_Sgi_AM_108393		-0.898492	0.0280049
UF_Sgi_AF_105868	Syntaxin Binding Protein 2	-0.89956	0.0482905
UF_Sgi_AF_102705	Superoxide Dismutase 1, Soluble	-0.900822	0.0410749
UF_Sgi_CN_109600		-0.901094	0.0268615
UF_Sgi_CN_112964		-0.902593	0.0156595
UF_Sgi_CN_111966		-0.903175	0.0229226
UF_Sgi_AF_106507	Protein Kinase C, Alpha Binding Protein	-0.908323	0.0104907
UF_Sgi_AF_102495		-0.915353	0.0251873
UF_Sgi_CN_114092		-0.919728	0.0338846
UF_Sgi_AM_108183	Zgc:56518	-0.92264	0.0117153
UF_Sgi_CN_109921		-0.923057	0.0460954
UF_Sgi_AF_105604	Polymerase, Epsilon 3	-0.924251	0.00977878
UF_Sgi_AF_102870		-0.924916	0.0029517
UF_Sgi_AF_106730		-0.926388	0.0392229
UF_Sgi_AF_100564		-0.92751	0.00708819
UF_Sgi_AF_103493	Ubiquitin Carboxyl-terminal Esterase L3	-0.927936	0.0402028
UF_Sgi_AM_108496	SMC1 Structural Maintenance Of Chromosomes 1-like 1	-0.928518	0.00443804
UF_Sgi_CN_109510		-0.929072	0.00940169
UF_Sgi_CN_113177		-0.9294	0.0157944
UF_Sgi_CN_112821		-0.935878	0.043017
UF_Sgi_AF_101961	NADH Dehydrogenase 1 Beta Subcomplex, 10, 22kDa	-0.935899	0.0231368
UF_Sgi_CN_110416		-0.936487	0.0455171
UF_Sgi_CA_109193		-0.9372	0.0122418
UF_Sgi_CN_112977		-0.938559	0.0454865
UF_Sgi_AF_105346		-0.941942	0.0290865
UF_Sgi_AF_105912		-0.942096	0.0178549
A_23_P100499	rogdi homolog (Drosophila)	-0.943517	0.0153729
UF_Sgi_AF_107337		-0.944455	0.0444867
UF_Sgi_AF_106081	Aldo-keto Reductase Family 7, Member A3	-0.945305	0.0334854
UF_Sgi_AM_108594		-0.946615	0.0244788
UF_Sgi_AF_105754		-0.946843	0.0317316
UF_Sgi_CN_110320		-0.948783	0.0119715
UF_Sgi_CN_112795		-0.949326	0.0227872
UF_Sgi_CN_110149		-0.950856	0.0468942
UF_Sgi_CN_109554		-0.951041	0.0153038
UF_Sgi_CN_110061		-0.952396	0.0488748
UF_Sgi_AF_106791		-0.953178	0.0407573
UF_Sgi_AF_104623	Hypothetical Protein LOC587724	-0.9544	0.0365606
UF_Sgi_AF_102775	Dicarbonyl/L-xylulose Reductase	-0.959124	0.0268709
UF_Sgi_CN_110173		-0.959774	0.0357805
UF_Sgi_AF_105903	Pyruvate Dehydrogenase Alpha 1	-0.963287	0.0211905
UF_Sgi_CN_109771		-0.9633	0.0227712
UF_Sgi_AF_100321		-0.965164	0.0327757
UF_Sgi_CN_114328		-0.966277	0.00525521
UF_Sgi_CN_112023		-0.971154	0.00175852
UF_Sgi_AF_105277		-0.971517	0.0128613
UF_Sgi_AF_107030	Dynein, Axonemal, Intermediate Polypeptide 2	-0.979182	0.0155129
UF_Sgi_AF_102313	Nudix-type Motif 19	-0.980722	0.00817551
UF_Sgi_CN_114811		-0.981581	0.0104399
UF_Sgi_AF_106289	Similar To Cytochrome P450, Family 2, Subfamily J, Polypeptide 4	-0.982991	0.0281332
UF_Sgi_AF_100817		-0.984234	0.0370734
UF_Sgi_CN_114933		-0.987568	0.00571237
UF_Sgi_CN_112433		-0.990098	0.0121193
UF_Sgi_AF_101599	H2A Histone Family, Member V	-0.991666	0.0354464
UF_Sgi_AF_103800		-0.99223	0.0465584
UF_Sgi_CN_111061		-0.992745	0.0168529
UF_Sgi_AF_105050		-0.998217	0.0223332
UF_Sgi_AF_100543	ATP-binding Cassette, Sub-family F, Member 2	-0.99835	0.0231593
UF_Sgi_CN_110798		-0.999881	0.00972312
UF_Sgi_CN_110621		-1.00533	0.0480717
UF_Sgi_AF_103156		-1.00616	0.00622664
UF_Sgi_AM_108455		-1.00656	0.0472127
UF_Sgi_AF_100039		-1.00897	0.0439602
UF_Sgi_CN_113156		-1.00932	0.027458
UF_Sgi_AF_105705	Chromosome 10 Open Reading Frame 80	-1.01136	0.0293918
UF_Sgi_CN_112972		-1.01503	0.0225787
UF_Sgi_AF_105677		-1.01622	0.0243167
UF_Sgi_AF_102399	NHP2 Non-histone Chromosome Protein 2-like 1	-1.01814	0.00493802
UF_Sgi_CN_113010		-1.01866	0.0231786
UF_Sgi_AM_108383		-1.02221	0.00476903
UF_Sgi_CN_113705		-1.02337	0.0251601
UF_Sgi_CN_113635		-1.02465	0.044046
UF_Sgi_AM_108266		-1.02752	0.00799917
UF_Sgi_AF_104312	Phosphate Cytidylyltransferase 1, Choline, Beta Isoform	-1.02881	0.00996023
UF_Sgi_AF_101572	Histone Deacetylase 11	-1.03089	0.0456761
UF_Sgi_AF_102706	Similar To Nucleoside Diphosphate Kinase Homolog 5	-1.03219	0.00231848
UF_Sgi_AF_100799		-1.0333	0.0265821
UF_Sgi_AF_103354		-1.03359	0.0373991
UF_Sgi_CN_113119		-1.03694	0.0284628
UF_Sgi_AF_103878		-1.03709	0.0325967
UF_Sgi_AM_108586		-1.03745	0.0363289
UF_Sgi_AF_101487		-1.03815	0.0179371
UF_Sgi_AF_100711	Similar To Kiser	-1.03986	0.0216723
UF_Sgi_AF_100407	Putative Gag-pol Polyprotein Putative Polyprotein	-1.03992	0.019567
UF_Sgi_AM_108278	Anillin, Actin Binding Protein	-1.04148	0.0172641
UF_Sgi_CN_112331		-1.04151	0.0371837
UF_Sgi_AF_101282	Aggrecan 1	-1.04319	0.00661195
UF_Sgi_AF_105793	Similar To Serine/threonine Kinase 22A	-1.04571	0.0474404
UF_Sgi_AF_102291	Ribophorin II	-1.04959	0.000718147
UF_Sgi_CN_111891		-1.05176	0.00865461
UF_Sgi_AM_108108		-1.05218	0.0192357
UF_Sgi_AF_100549	Beta-5 Tubulin	-1.05316	0.00130421
UF_Sgi_CN_114417		-1.05562	0.00930913
UF_Sgi_CN_111095		-1.05606	0.0348742
UF_Sgi_AF_105350	Carboxylic Ester Hydrolase	-1.0586	0.0248476
UF_Sgi_CN_111251		-1.06209	0.02539
UF_Sgi_CN_110348		-1.06324	0.000471121
UF_Sgi_AF_101279	Histone Deacetylase 3	-1.0641	0.0111227
UF_Sgi_CN_112308		-1.06525	0.0270823
UF_Sgi_CN_111586		-1.06769	0.0103868
UF_Sgi_CA_108888		-1.06877	0.00276368
UF_Sgi_AF_102448		-1.0712	0.0169453
UF_Sgi_AF_105552	Glycine-, Glutamate-, Thienylcyclohexylpiperidine-binding Protein	-1.07325	0.042602
UF_Sgi_CN_113749		-1.0767	0.0269431
UF_Sgi_CA_108984		-1.07688	0.0100846
UF_Sgi_AM_108408		-1.07757	0.0392048
UF_Sgi_CN_110575		-1.07765	0.0244719
UF_Sgi_AF_104651	Tubulin, Gamma-like	-1.07925	0.044776
UF_Sgi_AF_101262	MORN Repeat Containing 1	-1.08548	0.0400482
UF_Sgi_AF_100154	Desmoglein 2	-1.08608	0.0474384
UF_Sgi_CN_111678		-1.08641	0.0118491
UF_Sgi_AF_104225	Cytochrome C Oxidase, Subunit VIc	-1.08748	0.017553
UF_Sgi_AF_103816	Solute Carrier Family 25, Member 10	-1.09136	0.0485104
UF_Sgi_CN_114796		-1.09443	0.0110391
UF_Sgi_CN_113657		-1.09614	0.0459333
UF_Sgi_AF_102543	Histamine Receptor H 1	-1.09626	0.00743944
UF_Sgi_AF_107093		-1.09851	0.00933041
UF_Sgi_AF_101519	Eukaryotic Translation Initiation Factor 5A	-1.09947	0.0219983
UF_Sgi_AF_103120	Similar To HLA-B Associated Transcript 5	-1.10784	0.0456633
UF_Sgi_CN_109334		-1.112	0.0413124
UF_Sgi_AF_101648	Signal Sequence Receptor, Beta	-1.11484	0.0111415
UF_Sgi_CN_113601		-1.11744	0.042204
UF_Sgi_CN_110882		-1.1184	0.00790251
UF_Sgi_CN_109351		-1.12115	0.00665594
UF_Sgi_CN_112006		-1.12286	0.0387275
UF_Sgi_AF_106882	Calmodulin Binding	-1.12555	0.00135421
UF_Sgi_CN_112381		-1.12586	0.0179481
UF_Sgi_CA_108942		-1.12632	0.0336922
UF_Sgi_CN_112378		-1.12811	0.013894
UF_Sgi_AF_105279	KNAT1; Transcription Factor	-1.12835	0.0248062
UF_Sgi_CN_112385		-1.12893	0.0326675
UF_Sgi_CN_112274		-1.12901	0.0463374
UF_Sgi_CN_109327		-1.13112	0.0429879
UF_Sgi_AF_106331		-1.13122	0.00557515
UF_Sgi_AF_101962	Metallophosphoesterase Domain Containing 1	-1.13438	0.0294542
UF_Sgi_AF_103803		-1.1345	0.00725687
UF_Sgi_AF_100651	Chitinase 1	-1.1347	0.0313331
UF_Sgi_CN_113478		-1.13621	0.0241083
UF_Sgi_AF_103784		-1.1386	0.00145674
UF_Sgi_CN_113863		-1.13936	0.0316672
UF_Sgi_CN_114817		-1.14068	0.0284823
UF_Sgi_CA_109032		-1.1418	0.0433307
UF_Sgi_CA_109144		-1.14191	0.0426381
UF_Sgi_CN_114865		-1.1427	0.046473
UF_Sgi_AF_106117		-1.14482	0.0270922
UF_Sgi_AF_103021	ENSANGP00000017382	-1.14778	0.0175953
UF_Sgi_AF_105779	SPFH Domain Family, Member 2	-1.14996	0.0447753
UF_Sgi_CN_113139		-1.15334	0.0295691
UF_Sgi_AF_102567	G1 To S Phase Transition 2	-1.1539	0.00774941
UF_Sgi_AM_108540	Sirtuin 6	-1.15465	0.00378161
UF_Sgi_CN_114213		-1.15648	0.0331785
UF_Sgi_CA_108897		-1.16521	0.049335
UF_Sgi_AF_105746	Coatomer Protein Complex, Subunit Beta 1	-1.16702	0.0455578
UF_Sgi_CN_111121		-1.17105	0.00324662
UF_Sgi_AF_101144		-1.17185	0.03206
UF_Sgi_CN_109270		-1.17395	0.00942421
UF_Sgi_AF_106517		-1.17472	0.0143535
UF_Sgi_AF_106508	RIKEN CDNA 1110033F04 Gene	-1.18064	0.0434112
UF_Sgi_AF_103165		-1.18128	0.0467413
UF_Sgi_AM_107824		-1.18153	0.043748
UF_Sgi_CA_109085		-1.18484	0.0271836
UF_Sgi_AF_100962		-1.18576	0.00415831
UF_Sgi_AM_108464		-1.18752	0.0167972
UF_Sgi_CN_114521		-1.18915	0.0116509
UF_Sgi_AF_104219		-1.19055	0.0243808
UF_Sgi_AF_103110	Hypothetical Protein MGC15523	-1.1965	0.0170268
UF_Sgi_CN_111658		-1.19742	0.00132607
UF_Sgi_CN_111483		-1.20075	0.0408264
UF_Sgi_CN_113103		-1.20186	0.0180301
UF_Sgi_AM_107813	Y56A3A.9	-1.21018	0.019091
UF_Sgi_AF_103703	START Domain Containing 7	-1.2121	0.0241614
UF_Sgi_AF_102626		-1.21291	0.038836
UF_Sgi_CN_109634		-1.2151	0.0422961
UF_Sgi_CN_114881		-1.21709	0.0185435
UF_Sgi_AM_108675		-1.21837	0.0294309
UF_Sgi_CN_110297		-1.21983	0.0108402
UF_Sgi_AF_107332	Ash1-like	-1.22232	0.0448047
UF_Sgi_CN_112342		-1.22289	0.0152687
UF_Sgi_AF_102931		-1.22359	0.00388834
UF_Sgi_CN_110049		-1.22362	0.0370315
UF_Sgi_CN_109915		-1.22459	0.00196325
UF_Sgi_AF_104371	RIKEN CDNA 4930487N19 Gene	-1.22685	0.0471374
UF_Sgi_CA_108800		-1.22863	0.047797
UF_Sgi_AF_105231		-1.22864	0.0280324
UF_Sgi_CN_109768		-1.23603	0.038458
UF_Sgi_AF_101543		-1.23829	0.000284573
UF_Sgi_AF_105069	Polymerase III Polypeptide K, 12.3 KDa	-1.24278	0.0201162
UF_Sgi_AF_103395	PTD008 Protein	-1.24285	0.000539066
UF_Sgi_AF_105435		-1.24447	0.0313147
UF_Sgi_CN_112967		-1.24536	0.0266342
UF_Sgi_CN_109305		-1.24543	0.029572
UF_Sgi_AF_106510	Similar To Dishevelled	-1.24783	0.0156185
UF_Sgi_CN_110399		-1.2513	0.0105146
UF_Sgi_CA_109186		-1.25166	0.0431514
UF_Sgi_AF_105139		-1.25296	0.0166891
UF_Sgi_CN_109488		-1.25406	0.0279261
UF_Sgi_CN_110303		-1.25716	0.0182081
UF_Sgi_CN_114281		-1.25852	0.0443713
UF_Sgi_AF_100355	Protein Disulfide Isomerase Family A, Member 3	-1.26138	0.0450391
UF_Sgi_AF_106181	Zgc:55996	-1.2674	0.0106385
UF_Sgi_AF_102304	Chromosome 9 Open Reading Frame 117	-1.26759	0.0436835
UF_Sgi_CN_112855		-1.27042	0.0188916
UF_Sgi_CN_110194		-1.27048	0.00625879
UF_Sgi_AF_105157	Similar To DNA-directed RNA Polymerase II 140 KDa Polypeptide	-1.27134	0.0483168
UF_Sgi_CN_111397		-1.27197	0.0161231
UF_Sgi_CN_110368		-1.2756	0.0373683
UF_Sgi_CN_114536		-1.27637	0.00457133
UF_Sgi_AF_106988		-1.27659	0.0475774
UF_Sgi_AF_106694	Inositol Polyphosphate Multikinase	-1.28145	0.0180596
UF_Sgi_CN_114053		-1.28421	0.0367327
UF_Sgi_AF_103290	4R79.2	-1.28508	0.0136448
UF_Sgi_AM_108300	Zgc:122993	-1.28833	0.0453313
UF_Sgi_AF_104235		-1.2887	0.0384972
UF_Sgi_AM_108627	Degenerative Spermatocyte Homolog 1, Lipid Desaturase	-1.29071	0.0468877
UF_Sgi_AF_104479	Tnf Receptor-associated Factor 1	-1.29269	0.0304124
UF_Sgi_CN_114716		-1.29578	0.0423078
UF_Sgi_CA_109158		-1.29657	0.0110948
UF_Sgi_AM_107878		-1.29669	0.0312268
UF_Sgi_CN_111202		-1.29731	0.0199907
UF_Sgi_CN_113794		-1.29817	0.0280757
UF_Sgi_AF_102034		-1.29819	0.0142521
UF_Sgi_AF_105747		-1.30407	0.00982612
UF_Sgi_CN_110684		-1.30762	0.0490918
UF_Sgi_CN_111433		-1.30783	0.0246947
UF_Sgi_AF_102608	Synaptojanin 2 Binding Protein	-1.31151	0.0426149
UF_Sgi_AF_101868		-1.31687	0.0288006
UF_Sgi_AF_103317		-1.31699	0.000810027
UF_Sgi_CN_114267		-1.31754	0.0255579
UF_Sgi_AF_104996		-1.3185	0.0311334
UF_Sgi_AF_106334		-1.31864	0.00998286
UF_Sgi_CN_110784		-1.31956	0.0177147
UF_Sgi_AF_104487	Related RAS Viral Oncogene Homolog	-1.32483	0.0262578
UF_Sgi_AF_104578		-1.3279	0.0253302
UF_Sgi_CN_113079		-1.32814	0.0107291
UF_Sgi_CN_113751		-1.32876	8.86164e-05
UF_Sgi_AM_108573	Hypothetical Protein LOC553269	-1.33185	0.00907594
UF_Sgi_CN_111066		-1.33456	0.0260721
UF_Sgi_CN_111293		-1.33763	0.00442482
UF_Sgi_AF_107530	FK506 Binding Protein 4	-1.3384	0.0465898
UF_Sgi_AM_107973		-1.33909	0.0474684
UF_Sgi_CN_113456		-1.33951	0.00533247
UF_Sgi_CN_110089		-1.34016	0.0140126
UF_Sgi_AF_106960	ATTPS8; Transferase, Transferring Glycosyl Groups	-1.34039	0.0298231
UF_Sgi_CN_114760		-1.34309	0.00765677
UF_Sgi_CN_112904		-1.34334	0.0267503
UF_Sgi_AF_102163		-1.34559	0.0332853
UF_Sgi_CN_110947		-1.35108	0.00263602
UF_Sgi_CN_112951		-1.35157	0.00476603
UF_Sgi_AF_101388	Similar To Hypothetical Protein CBG01854	-1.35273	0.000590364
UF_Sgi_AF_104663		-1.35304	0.0378192
UF_Sgi_AF_105337		-1.35353	0.0210809
UF_Sgi_AF_105646	Small Nuclear Ribonucleoprotein Polypeptide G	-1.35879	0.018252
UF_Sgi_CN_113692		-1.35935	0.00148617
UF_Sgi_CN_111182		-1.36286	0.0479097
UF_Sgi_AF_106586	Tu Translation Elongation Factor, Mitochondrial	-1.36489	0.0122493
UF_Sgi_AF_103941		-1.36673	0.0293083
UF_Sgi_CN_110073		-1.37057	0.0298718
UF_Sgi_CN_109618		-1.37159	0.0139716
UF_Sgi_AF_105366	Solute Carrier Family 7, Member 11	-1.3775	0.0211662
UF_Sgi_CN_109277		-1.3784	0.0125841
UF_Sgi_AF_103915	EDS1; Signal Transducer/ Triacylglycerol Lipase	-1.37949	0.0243192
UF_Sgi_AF_103526		-1.38823	0.000675822
UF_Sgi_CN_110443		-1.38918	0.00313259
UF_Sgi_AM_108213	Similar To Solute Carrier Family 17, Member 5	-1.38971	0.0093025
UF_Sgi_CA_108824		-1.39266	0.0435664
UF_Sgi_AF_103222	UDP-N-acetyl-alpha-D-galactosamine:polypeptide N-acetylgalactosaminyltransferase 6	-1.39843	0.0105255
UF_Sgi_CN_111312		-1.40426	0.0191825
UF_Sgi_AF_102436		-1.40428	0.002877
UF_Sgi_CN_109292		-1.4054	0.0104215
UF_Sgi_CN_113945		-1.4066	0.00548449
UF_Sgi_AF_102506	Dynein, Axonemal, Heavy Polypeptide 8	-1.40873	0.0229858
UF_Sgi_CN_113176		-1.41061	0.0459791
UF_Sgi_AF_104789	RAB, Member Of RAS Oncogene Family-like 4	-1.41312	0.0455475
UF_Sgi_AF_101367		-1.41444	0.0197138
UF_Sgi_AF_102138		-1.41607	0.000529078
UF_Sgi_AF_102134	Hypothetical Protein LOC582807	-1.41984	0.0119143
UF_Sgi_CN_113072		-1.42002	0.00419183
UF_Sgi_CN_110110		-1.42794	0.0429218
UF_Sgi_AM_108666		-1.42867	0.0312028
UF_Sgi_CN_111311		-1.43004	0.0180553
UF_Sgi_AF_100264	Zgc:77541	-1.43295	0.0211949
UF_Sgi_AF_105927		-1.43371	0.0206389
UF_Sgi_AF_102381	Phospholipid Scramblase 1	-1.4347	0.0149798
UF_Sgi_AF_104861		-1.43962	0.0226359
UF_Sgi_CN_113191		-1.44166	0.00428207
UF_Sgi_AF_105221	Similar To Dynein Heavy Chain-like Protein	-1.44474	0.0336547
UF_Sgi_AF_101693		-1.44553	0.011466
A_71_P100969	Oryza sativa ss230 mRNA for ras-related GTP binding protein, complete cds.|PLN	-1.44577	0.012416
UF_Sgi_AF_106113	Zgc:123211 Chromosome 6 Open Reading Frame 206 RIKEN CDNA 1700027N10 Gene	-1.44707	0.00423218
UF_Sgi_CN_110535		-1.4534	0.025896
UF_Sgi_CN_110906		-1.45387	0.0435624
UF_Sgi_AF_103146		-1.45438	0.0408477
UF_Sgi_CA_108900		-1.45618	0.0246111
UF_Sgi_CN_110282		-1.46086	0.00647292
UF_Sgi_CN_114670		-1.464	0.0287128
UF_Sgi_AF_105699	Hypothetical Protein FLJ32569	-1.4693	0.0338064
UF_Sgi_CA_109019		-1.47071	0.00238598
UF_Sgi_AM_108536	Hypothetical Protein LOC588535	-1.47683	0.00681159
UF_Sgi_CN_109847		-1.48073	0.0240304
UF_Sgi_CN_111520		-1.48783	0.0270046
UF_Sgi_CN_109447		-1.48973	0.019724
UF_Sgi_AF_103004		-1.49291	0.0263482
UF_Sgi_CN_110190		-1.49825	0.0161818
UF_Sgi_CN_110573		-1.50015	0.0255515
UF_Sgi_AM_107851		-1.5002	0.0269812
UF_Sgi_CN_110610		-1.50506	0.0293832
UF_Sgi_CN_113315		-1.5188	0.0136966
UF_Sgi_AF_107180	Similar To MKIAA0840 Protein	-1.52004	0.0412056
UF_Sgi_AF_103481	Similar To IQ Motif And WD Repeats 1 Isoform A IQ Motif And WD Repeats 1	-1.52109	0.00703259
UF_Sgi_CN_110058		-1.5236	0.0301955
UF_Sgi_AF_105899		-1.52373	0.00814266
UF_Sgi_CN_111329		-1.52567	0.00177549
UF_Sgi_CN_109658		-1.52694	0.0212001
UF_Sgi_AF_101747		-1.52836	0.0183166
UF_Sgi_AF_103550		-1.52993	0.0374455
UF_Sgi_AM_107897		-1.54499	0.0462956
A_84_P23444	cytochrome P450 family protein similar to Cytochrome P450 72A1 (SP:Q05047) [Catharanthus roseus]; similar to fatty acid omega-hydroxylase cytochrome P450 4A11 - Homo sapiens, PIR:I53015; supported by cDNA: gi_16604323_gb_AY058060.1_ [	-1.5496	0.0136651
UF_Sgi_AF_106210	Sterile Alpha Motif Domain Containing 4	-1.56643	0.0174214
UF_Sgi_CN_113309		-1.57228	0.00495802
UF_Sgi_AF_104927	Ankyrin Repeat Domain 45	-1.57454	0.0480283
UF_Sgi_CN_112019		-1.57564	0.0192766
UF_Sgi_AF_100612	Farnesyl Pyrophosphate Synthase	-1.5773	0.0156621
UF_Sgi_CN_114612		-1.57974	0.0241228
UF_Sgi_AF_106008		-1.58209	0.0283449
UF_Sgi_AM_108237		-1.58729	0.0122471
UF_Sgi_AF_103300		-1.59364	0.0113068
UF_Sgi_CN_112785		-1.59523	0.0126644
UF_Sgi_AF_106834		-1.60242	0.00358185
UF_Sgi_CN_112484		-1.60863	0.00907116
UF_Sgi_AF_100454		-1.60943	0.0167697
UF_Sgi_CN_114370		-1.61248	0.0451777
UF_Sgi_AF_103847		-1.61252	0.030514
UF_Sgi_AF_102800	Homogentisate 1,2-dioxygenase	-1.62311	0.0422607
UF_Sgi_AF_103345	ADP-ribosylation Factor-like 1	-1.62363	0.0117239
UF_Sgi_AF_102268	Dishevelled Associated Activator Of Morphogenesis 1	-1.63436	0.0440052
UF_Sgi_AM_108342	Hypothetical LOC487808	-1.63454	0.0129549
UF_Sgi_AF_103385	Moloney Leukemia Virus 10	-1.63491	0.0306861
UF_Sgi_AF_103244		-1.63677	0.0218082
UF_Sgi_AF_102688	DnaJ Homolog, Subfamily C, Member 9	-1.64047	0.0441565
UF_Sgi_CN_112282		-1.64857	0.0195129
UF_Sgi_CN_110526		-1.65918	0.0453165
UF_Sgi_AF_100622		-1.65959	0.0165389
UF_Sgi_AF_104012	Prenyl-dependent CAAX Protease	-1.66856	0.00190353
UF_Sgi_AF_107521	RIKEN CDNA 1810037K07 Gene	-1.67155	0.0184269
UF_Sgi_AF_106269	WNK Lysine Deficient Protein Kinase 1	-1.67594	0.00459169
UF_Sgi_AF_105974	Spinster	-1.6806	0.0254914
UF_Sgi_CN_114650		-1.68147	0.00531562
UF_Sgi_CN_111800		-1.68418	0.0453427
UF_Sgi_AF_103145	Splicing Factor YT521-B	-1.68681	0.00300786
UF_Sgi_CN_110488		-1.68916	0.0092453
UF_Sgi_AF_104512		-1.68964	0.0139805
UF_Sgi_CN_111932		-1.69544	0.0176779
UF_Sgi_AF_103186	Binding Oxidative Phosphorylation Uncoupler	-1.70964	0.0297549
UF_Sgi_AF_100780	Inorganic Diphosphatase/ Magnesium Ion Binding Pyrophosphatase	-1.7116	0.000526877
UF_Sgi_CN_114362		-1.71303	0.0080704
UF_Sgi_CA_109089		-1.71558	0.0489706
UF_Sgi_AF_103928	Calcium Channel, Voltage-dependent, Alpha 1I Subunit	-1.71906	0.0043842
UF_Sgi_CN_109307		-1.72068	0.0248592
UF_Sgi_AF_105255	KIAA1219 Protein	-1.72273	0.00866115
UF_Sgi_CN_114261		-1.72339	0.0054958
UF_Sgi_AF_102142		-1.73085	0.0351048
UF_Sgi_CN_112495		-1.73262	0.00700604
UF_Sgi_AF_105062	PBG1; Endopeptidase/ Peptidase/ Threonine Endopeptidase	-1.73359	0.0275341
UF_Sgi_AF_103131	Similar To Plectin 1 Isoform 1	-1.73612	0.0211813
UF_Sgi_AF_103721		-1.7365	0.0184133
UF_Sgi_AM_107925		-1.74348	0.0263745
UF_Sgi_CN_113653		-1.74523	0.0490346
UF_Sgi_CN_113628		-1.74648	0.0331339
UF_Sgi_CN_112349		-1.74695	0.00182785
UF_Sgi_AF_103564		-1.74797	0.00165961
UF_Sgi_AM_108712	HPR; Oxidoreductase, Acting On The CH-OH Group Of Donors, NAD Or NADP As Acceptor	-1.75527	0.0174421
UF_Sgi_AF_104104	RAS Related Protein 1b	-1.75805	0.0473405
UF_Sgi_AF_104200		-1.77028	0.0169203
UF_Sgi_AF_106695	Zgc:112214 ATPase, H+ Transporting, Lysosomal V0 Subunit A Isoform 1	-1.77329	0.00202119
UF_Sgi_CN_110543		-1.77715	0.0226127
UF_Sgi_AM_107649	Brain Glycogen Phosphorylase	-1.77749	0.00516981
UF_Sgi_AF_104179		-1.78245	0.0263467
UF_Sgi_AF_104516	Similar To NOD3 Protein	-1.79549	0.0101443
UF_Sgi_AF_107475	Delta-aminolevulinic Acid Dehydratase	-1.79607	0.0305232
UF_Sgi_AF_102614		-1.79666	0.031735
UF_Sgi_CN_111467		-1.80269	0.0255025
UF_Sgi_CN_113271		-1.81196	0.00601657
UF_Sgi_CN_113572		-1.81577	0.0361062
UF_Sgi_CN_113117		-1.82132	0.0119114
UF_Sgi_AF_103393		-1.82142	0.030903
UF_Sgi_CN_114064		-1.83213	0.0100889
UF_Sgi_CN_110228		-1.83386	0.000333138
UF_Sgi_AF_105864	Brain Glycogen Phosphorylase	-1.83701	0.0319271
UF_Sgi_AF_107163	RIKEN CDNA 1200015F23 Gene	-1.83892	0.0264473
UF_Sgi_AF_105025		-1.84685	0.0367059
UF_Sgi_CN_111088		-1.85076	0.0174101
UF_Sgi_AF_104446	ABA2; Oxidoreductase	-1.85759	0.0242842
UF_Sgi_CN_111457		-1.86022	0.0161887
UF_Sgi_AF_101128	PFC1	-1.87287	0.00423069
UF_Sgi_CN_113575		-1.90202	0.0219288
UF_Sgi_AF_103000	Hypothetical Protein LOC581387	-1.90247	0.018561
UF_Sgi_CN_112934		-1.90321	0.00636257
UF_Sgi_AF_104985	Similar To Matrin 3	-1.90647	0.0179942
UF_Sgi_CN_110850		-1.9236	0.0197842
UF_Sgi_CN_114527		-1.92369	0.012271
UF_Sgi_CN_114204		-1.92521	0.0180674
UF_Sgi_CN_113745		-1.92962	0.00475623
UF_Sgi_AF_105815	Cytochrome P450 CYP82C1	-1.9302	0.0228651
UF_Sgi_AF_101863		-1.93549	0.0126401
UF_Sgi_CN_110508		-1.93809	0.0135406
UF_Sgi_CN_114341		-1.93912	0.00144446
UF_Sgi_AM_107933	PTD008 Protein	-1.95528	0.0411277
UF_Sgi_AM_107762		-1.95852	0.0151809
UF_Sgi_AF_104076	Electron Carrier/ Electron Transporter	-1.96099	0.015078
UF_Sgi_AF_104928	Cytochrome P450, Family 1, Subfamily A, Polypeptide 2	-1.96132	0.0321595
UF_Sgi_AF_102790		-1.98071	0.0127385
UF_Sgi_AM_107684		-1.98152	0.0393409
UF_Sgi_AF_104611		-1.98249	0.0422049
UF_Sgi_CN_112600		-1.98451	0.0208878
UF_Sgi_CN_114905		-1.99965	0.0129653
UF_Sgi_AF_103603	RIKEN CDNA 2010111I01 Gene Chromosome 9 Open Reading Frame 3	-2.0166	0.0496725
UF_Sgi_CN_113201		-2.02223	0.0111833
UF_Sgi_CN_111751		-2.02235	0.0292818
UF_Sgi_AF_102985	ATP Binding Kinase/ Mevalonate Kinase/ Phosphotransferase, Alcohol Group As Acceptor	-2.02459	0.0381833
UF_Sgi_AF_106345	Oxidation Resistance 1	-2.02742	0.0146414
UF_Sgi_AF_104303	Lactoylglutathione Lyase	-2.0313	0.00623239
UF_Sgi_CN_110805		-2.03366	0.0470002
UF_Sgi_CN_110726		-2.04389	0.010258
UF_Sgi_AF_103096	Transaminase	-2.07859	0.0361085
UF_Sgi_CN_113728		-2.09421	0.00580566
UF_Sgi_AF_104743	Oxysterol Binding Protein-like 10	-2.09522	0.00766761
UF_Sgi_AF_103561		-2.10621	0.0313343
UF_Sgi_CN_110884		-2.11445	0.00912256
UF_Sgi_AM_108501		-2.11955	0.0118284
UF_Sgi_CN_112379		-2.12585	0.00527076
UF_Sgi_CN_110362		-2.13305	0.00834665
UF_Sgi_CN_110324		-2.13645	0.00448399
UF_Sgi_AF_101068	CSRP2 Binding Protein	-2.1472	0.00373205
UF_Sgi_CN_114348		-2.14952	0.0380437
UF_Sgi_AF_100618		-2.15677	0.007025
UF_Sgi_CN_110919		-2.15814	0.00723827
UF_Sgi_CN_111429		-2.17946	0.024604
UF_Sgi_CA_109007		-2.18459	0.0404233
UF_Sgi_CN_114747		-2.2003	0.0273566
UF_Sgi_AM_107708		-2.20289	0.0426014
UF_Sgi_CN_114635		-2.23545	0.013639
UF_Sgi_AF_103506	ATPUP11; Purine Transporter	-2.23626	0.00112127
UF_Sgi_CN_110440		-2.25015	0.0391655
UF_Sgi_CN_109355		-2.25985	0.00297413
A_84_P20127	hypothetical protein low similarity to SKP1 interacting partner 3 [Arabidopsis thaliana] GI:10716951 [At2g02280.1]	-2.27327	0.0347911
UF_Sgi_CN_114543		-2.2772	0.0219157
UF_Sgi_AF_101593	Dolichyl-phosphate Mannosyltransferase Polypeptide 2, Regulatory Subunit	-2.29819	0.000812253
UF_Sgi_CN_114151		-2.30435	0.012666
UF_Sgi_CN_112133		-2.31301	0.0257819
UF_Sgi_CN_114653		-2.32811	0.00876612
UF_Sgi_CN_113893		-2.37174	0.0421497
UF_Sgi_CA_109131		-2.377	0.0276428
UF_Sgi_CN_111691		-2.38366	0.0388655
UF_Sgi_CN_111448		-2.38884	0.0461778
UF_Sgi_AF_102095	NADH Dehydrogenase/ Disulfide Oxidoreductase	-2.39129	0.0151056
UF_Sgi_CN_114321		-2.39468	0.002051
UF_Sgi_AF_105687	Prephenate Dehydratase	-2.40534	0.0313145
UF_Sgi_CN_114620		-2.4182	0.000829459
UF_Sgi_CN_114893		-2.42638	0.0353134
UF_Sgi_CN_111449		-2.4438	0.00220207
UF_Sgi_CN_114826		-2.45604	0.0226803
UF_Sgi_AF_101790		-2.48835	0.000585056
UF_Sgi_CN_110386		-2.51395	0.00766786
UF_Sgi_AF_101899	Similar To CG10014-PA	-2.51998	0.0377345
UF_Sgi_CN_114684		-2.58209	0.007827
UF_Sgi_CN_112290		-2.58629	0.00608995
UF_Sgi_CN_114907		-2.60396	0.0033735
UF_Sgi_AF_106231	IQ Motif And Sec7 Domain 1	-2.61762	0.0136161
UF_Sgi_CN_112806		-2.64748	0.0313745
UF_Sgi_AF_102439	Histidine Rich Calcium Binding Protein	-2.68012	0.0229717
UF_Sgi_AF_104826		-2.68963	0.00866999
UF_Sgi_CN_114039		-2.74811	0.034963
UF_Sgi_CN_114581		-2.78643	0.00405434
UF_Sgi_CN_112572		-2.80626	0.0495521
UF_Sgi_CN_113888		-2.86101	0.0270052
UF_Sgi_AF_105831		-2.92033	0.00658241
UF_Sgi_AF_102946		-3.26294	0.00303793
UF_Sgi_AF_103416	Similar To Amine Oxidase [flavin-containing] A	-3.48072	0.0207527
UF_Sgi_AF_100134	RIKEN CDNA F730014I05 Gene	-3.78521	0.000635131
UF_Sgi_AF_104461		-4.33088	0.0171292
UF_Sgi_CN_114336		-4.45055	0.000187883
UF_Sgi_AF_104478		-4.84595	0.0375655
UF_Sgi_AF_103716	Hypothetical Protein FLJ14712	-5.16666	0.0106213
UF_Sgi_AF_105333		-6.51685	0.0146887
